# Supplementary material for: Apically-located P4-ATPase1-Lem1 complex internalizes phosphatidylserine and regulates motility-dependent invasion and egress in Toxoplasma gondii
Source: Comput Struct Biotechnol J. 2023 Feb 18;21:1893–906. doi: 10.1016/j.csbj.2023.02.032 (PMC10015115; doi:10.1016/j.csbj.2023.02.032)
Supplement: Supplementary file 4 — Supplementary material [file mmc4.xlsx]

## Sheet: Protein Groups
										Ctrl	Ctrl	Ctrl	Ctrl	Ctrl	Ctrl	Ctrl	Ctrl	Ctrl	Ctrl	Ctrl	Ctrl	FLP1	FLP1	FLP1	FLP1	FLP1	FLP1	FLP1	FLP1	FLP1									Ctrl	Ctrl	Ctrl	Ctrl	Ctrl	Ctrl	Ctrl	Ctrl	Ctrl	Ctrl	Ctrl
Protein IDs	Majority protein IDs	Peptide counts (all)	Peptide counts (razor+unique)	Peptide counts (unique)	Fasta headers	Number of proteins	Peptides	Razor + unique peptides	Unique peptides	Peptides Ctrl_2021-235-02_1	Peptides Ctrl_2021-235-02_2	Peptides Ctrl_2021-235-02_3	Peptides Ctrl_2021-235-03_1	Peptides Ctrl_2021-235-03_2	Peptides Ctrl_2021-235-03_3	Peptides Ctrl_2021-235-05_1	Peptides Ctrl_2021-235-05_2	Peptides Ctrl_2021-235-05_3	Peptides Ctrl_2021-235-17_1	Peptides Ctrl_2021-235-17_2	Peptides Ctrl_2021-235-17_3	Peptides FLP1_2021-235-06_1	Peptides FLP1_2021-235-06_2	Peptides FLP1_2021-235-06_3	Peptides FLP1_2021-235-10_1	Peptides FLP1_2021-235-10_2	Peptides FLP1_2021-235-10_3	Peptides FLP1_2021-235-16_1	Peptides FLP1_2021-235-16_2	Peptides FLP1_2021-235-16_3	Sequence coverage [%]	Unique + razor sequence coverage [%]	Unique sequence coverage [%]	Mol. weight [kDa]	Sequence length	Q-value	Score	Intensity	Intensity Ctrl_2021-235-02_1	Intensity Ctrl_2021-235-02_2	Intensity Ctrl_2021-235-02_3	Intensity Ctrl_2021-235-03_1	Intensity Ctrl_2021-235-03_2	Intensity Ctrl_2021-235-03_3	Intensity Ctrl_2021-235-05_1	Intensity Ctrl_2021-235-05_2	Intensity Ctrl_2021-235-05_3	Intensity Ctrl_2021-235-17_1	Intensity Ctrl_2021-235-17_2
S7V0M7	S7V0M7	14	14	14	tr|S7V0M7|S7V0M7_TOXGG Regulator of chromosome condensation (RCC1) repeat-containing protein OS=Toxoplasma gondii (strain ATCC 50853 / GT1) OX=507601 GN=TGGT1_248640 PE=4 SV=1	1	14	14	14	0	0	0	0	0	0	0	0	0	0	0	1	12	10	12	13	13	13	10	8	10	11.2	11.2	11.2	193.18	1761	0	142.66	326570000	0	0	0	0	0	0	0	0	0	0	0
A0A125YP21	A0A125YP21	2	2	2	tr|A0A125YP21|A0A125YP21_TOXGG Putative ADP-ribosylation factor OS=Toxoplasma gondii (strain ATCC 50853 / GT1) OX=507601 GN=TGGT1_269780 PE=4 SV=1	1	2	2	2	0	0	0	0	0	0	0	0	0	0	0	0	2	2	2	2	2	2	2	2	2	14	14	14	24.51	222	0	15.71	64636000	0	0	0	0	0	0	0	0	0	0	0
A0A125YQI9	A0A125YQI9	5	5	5	tr|A0A125YQI9|A0A125YQI9_TOXGG Protein disulfide-isomerase OS=Toxoplasma gondii (strain ATCC 50853 / GT1) OX=507601 GN=TGGT1_211680 PE=3 SV=1	1	5	5	5	2	1	1	4	4	2	0	2	0	0	1	0	4	3	3	5	5	5	4	4	3	13	13	13	52.801	471	0	44.293	127160000	1300900	797490	805310	8244500	9497800	4422000	0	2188700	0	0	626440
S7V144	S7V144	37	37	37	tr|S7V144|S7V144_TOXGG P-type phospholipid transporter OS=Toxoplasma gondii (strain ATCC 50853 / GT1) OX=507601 GN=TGGT1_247690 PE=3 SV=1	1	37	37	37	1	1	1	1	1	0	1	1	1	1	1	0	26	33	31	35	36	35	23	22	22	28.5	28.5	28.5	204.95	1860	0	323.31	3049600000	1278400	1598100	1515000	1107600	1481300	0	498010	1233300	907270	385510	267690
S7UNL4	S7UNL4	12	12	12	tr|S7UNL4|S7UNL4_TOXGG Uncharacterized protein OS=Toxoplasma gondii (strain ATCC 50853 / GT1) OX=507601 GN=TGGT1_213950 PE=4 SV=1	1	12	12	12	1	1	0	0	0	0	1	0	0	0	0	0	8	10	10	12	12	12	6	6	5	24.4	24.4	24.4	77.509	720	0	124.72	980720000	329810	462330	0	0	0	0	612400	0	0	0	0
S7W9R4	S7W9R4	19	19	19	tr|S7W9R4|S7W9R4_TOXGG Uncharacterized protein OS=Toxoplasma gondii (strain ATCC 50853 / GT1) OX=507601 GN=TGGT1_247380 PE=3 SV=1	1	19	19	19	0	0	0	0	0	0	0	0	0	0	0	0	13	15	15	18	18	17	12	10	11	28.2	28.2	28.2	119.74	1107	0	323.31	1407100000	0	0	0	0	0	0	0	0	0	0	0
S7UHW0	S7UHW0	2	2	2	tr|S7UHW0|S7UHW0_TOXGG Phosphatidylinositol 3-and 4-kinase OS=Toxoplasma gondii (strain ATCC 50853 / GT1) OX=507601 GN=TGGT1_266010 PE=4 SV=1	1	2	2	2	2	2	2	2	2	2	2	2	2	2	2	2	2	2	2	2	2	2	2	2	2	0.3	0.3	0.3	965.51	8881	0	11.569	1646700000	52142000	60410000	57725000	72348000	83481000	77740000	43632000	44654000	51792000	30786000	30159000
[truncated: 67 more columns]

## Sheet: Correlation
		Ctrl	Ctrl	Ctrl	Ctrl	Ctrl	Ctrl	Ctrl	Ctrl	Ctrl	Ctrl	Ctrl	Ctrl	FLP1	FLP1	FLP1	FLP1	FLP1	FLP1	FLP1	FLP1	FLP1
		LFQ intensity Ctrl_2021-235-02_1	LFQ intensity Ctrl_2021-235-02_2	LFQ intensity Ctrl_2021-235-02_3	LFQ intensity Ctrl_2021-235-03_1	LFQ intensity Ctrl_2021-235-03_2	LFQ intensity Ctrl_2021-235-03_3	LFQ intensity Ctrl_2021-235-05_1	LFQ intensity Ctrl_2021-235-05_2	LFQ intensity Ctrl_2021-235-05_3	LFQ intensity Ctrl_2021-235-17_1	LFQ intensity Ctrl_2021-235-17_2	LFQ intensity Ctrl_2021-235-17_3	LFQ intensity FLP1_2021-235-06_1	LFQ intensity FLP1_2021-235-06_2	LFQ intensity FLP1_2021-235-06_3	LFQ intensity FLP1_2021-235-10_1	LFQ intensity FLP1_2021-235-10_2	LFQ intensity FLP1_2021-235-10_3	LFQ intensity FLP1_2021-235-16_1	LFQ intensity FLP1_2021-235-16_2	LFQ intensity FLP1_2021-235-16_3
Ctrl	LFQ intensity Ctrl_2021-235-02_1	#DIV/0!	#DIV/0!	#DIV/0!	#DIV/0!	#DIV/0!	#DIV/0!	#DIV/0!	#DIV/0!	#DIV/0!	#DIV/0!	#DIV/0!	#DIV/0!	#DIV/0!	#DIV/0!	#DIV/0!	#DIV/0!	#DIV/0!	#DIV/0!	#DIV/0!	#DIV/0!	#DIV/0!
Ctrl	LFQ intensity Ctrl_2021-235-02_2	#DIV/0!	#DIV/0!	#DIV/0!	#DIV/0!	#DIV/0!	#DIV/0!	#DIV/0!	#DIV/0!	#DIV/0!	#DIV/0!	#DIV/0!	#DIV/0!	#DIV/0!	#DIV/0!	#DIV/0!	#DIV/0!	#DIV/0!	#DIV/0!	#DIV/0!	#DIV/0!	#DIV/0!
Ctrl	LFQ intensity Ctrl_2021-235-02_3	#DIV/0!	#DIV/0!	#DIV/0!	#DIV/0!	#DIV/0!	#DIV/0!	#DIV/0!	#DIV/0!	#DIV/0!	#DIV/0!	#DIV/0!	#DIV/0!	#DIV/0!	#DIV/0!	#DIV/0!	#DIV/0!	#DIV/0!	#DIV/0!	#DIV/0!	#DIV/0!	#DIV/0!
Ctrl	LFQ intensity Ctrl_2021-235-03_1	#DIV/0!	#DIV/0!	#DIV/0!	#DIV/0!	#DIV/0!	#DIV/0!	#DIV/0!	#DIV/0!	#DIV/0!	#DIV/0!	#DIV/0!	#DIV/0!	#DIV/0!	#DIV/0!	#DIV/0!	#DIV/0!	#DIV/0!	#DIV/0!	#DIV/0!	#DIV/0!	#DIV/0!
Ctrl	LFQ intensity Ctrl_2021-235-03_2	#DIV/0!	#DIV/0!	#DIV/0!	#DIV/0!	#DIV/0!	#DIV/0!	#DIV/0!	#DIV/0!	#DIV/0!	#DIV/0!	#DIV/0!	#DIV/0!	#DIV/0!	#DIV/0!	#DIV/0!	#DIV/0!	#DIV/0!	#DIV/0!	#DIV/0!	#DIV/0!	#DIV/0!
Ctrl	LFQ intensity Ctrl_2021-235-03_3	#DIV/0!	#DIV/0!	#DIV/0!	#DIV/0!	#DIV/0!	#DIV/0!	#DIV/0!	#DIV/0!	#DIV/0!	#DIV/0!	#DIV/0!	#DIV/0!	#DIV/0!	#DIV/0!	#DIV/0!	#DIV/0!	#DIV/0!	#DIV/0!	#DIV/0!	#DIV/0!	#DIV/0!
Ctrl	LFQ intensity Ctrl_2021-235-05_1	#DIV/0!	#DIV/0!	#DIV/0!	#DIV/0!	#DIV/0!	#DIV/0!	#DIV/0!	#DIV/0!	#DIV/0!	#DIV/0!	#DIV/0!	#DIV/0!	#DIV/0!	#DIV/0!	#DIV/0!	#DIV/0!	#DIV/0!	#DIV/0!	#DIV/0!	#DIV/0!	#DIV/0!
Ctrl	LFQ intensity Ctrl_2021-235-05_2	#DIV/0!	#DIV/0!	#DIV/0!	#DIV/0!	#DIV/0!	#DIV/0!	#DIV/0!	#DIV/0!	#DIV/0!	#DIV/0!	#DIV/0!	#DIV/0!	#DIV/0!	#DIV/0!	#DIV/0!	#DIV/0!	#DIV/0!	#DIV/0!	#DIV/0!	#DIV/0!	#DIV/0!
Ctrl	LFQ intensity Ctrl_2021-235-05_3	#DIV/0!	#DIV/0!	#DIV/0!	#DIV/0!	#DIV/0!	#DIV/0!	#DIV/0!	#DIV/0!	#DIV/0!	#DIV/0!	#DIV/0!	#DIV/0!	#DIV/0!	#DIV/0!	#DIV/0!	#DIV/0!	#DIV/0!	#DIV/0!	#DIV/0!	#DIV/0!	#DIV/0!
Ctrl	LFQ intensity Ctrl_2021-235-17_1	#DIV/0!	#DIV/0!	#DIV/0!	#DIV/0!	#DIV/0!	#DIV/0!	#DIV/0!	#DIV/0!	#DIV/0!	#DIV/0!	#DIV/0!	#DIV/0!	#DIV/0!	#DIV/0!	#DIV/0!	#DIV/0!	#DIV/0!	#DIV/0!	#DIV/0!	#DIV/0!	#DIV/0!
Ctrl	LFQ intensity Ctrl_2021-235-17_2	#DIV/0!	#DIV/0!	#DIV/0!	#DIV/0!	#DIV/0!	#DIV/0!	#DIV/0!	#DIV/0!	#DIV/0!	#DIV/0!	#DIV/0!	#DIV/0!	#DIV/0!	#DIV/0!	#DIV/0!	#DIV/0!	#DIV/0!	#DIV/0!	#DIV/0!	#DIV/0!	#DIV/0!
Ctrl	LFQ intensity Ctrl_2021-235-17_3	#DIV/0!	#DIV/0!	#DIV/0!	#DIV/0!	#DIV/0!	#DIV/0!	#DIV/0!	#DIV/0!	#DIV/0!	#DIV/0!	#DIV/0!	#DIV/0!	#DIV/0!	#DIV/0!	#DIV/0!	#DIV/0!	#DIV/0!	#DIV/0!	#DIV/0!	#DIV/0!	#DIV/0!
FLP1	LFQ intensity FLP1_2021-235-06_1	#DIV/0!	#DIV/0!	#DIV/0!	#DIV/0!	#DIV/0!	#DIV/0!	#DIV/0!	#DIV/0!	#DIV/0!	#DIV/0!	#DIV/0!	#DIV/0!	1	0.993519	0.992276	0.987667	0.939151	0.988496	0.905953	0.906564	0.920295
FLP1	LFQ intensity FLP1_2021-235-06_2	#DIV/0!	#DIV/0!	#DIV/0!	#DIV/0!	#DIV/0!	#DIV/0!	#DIV/0!	#DIV/0!	#DIV/0!	#DIV/0!	#DIV/0!	#DIV/0!	0.993519	1	0.998778	0.99317	0.962086	0.995518	0.933661	0.934739	0.947716
FLP1	LFQ intensity FLP1_2021-235-06_3	#DIV/0!	#DIV/0!	#DIV/0!	#DIV/0!	#DIV/0!	#DIV/0!	#DIV/0!	#DIV/0!	#DIV/0!	#DIV/0!	#DIV/0!	#DIV/0!	0.992276	0.998778	1	0.990024	0.969656	0.993402	0.945141	0.946873	0.957845
FLP1	LFQ intensity FLP1_2021-235-10_1	#DIV/0!	#DIV/0!	#DIV/0!	#DIV/0!	#DIV/0!	#DIV/0!	#DIV/0!	#DIV/0!	#DIV/0!	#DIV/0!	#DIV/0!	#DIV/0!	0.987667	0.99317	0.990024	1	0.960332	0.996751	0.92739	0.925258	0.938794
FLP1	LFQ intensity FLP1_2021-235-10_2	#DIV/0!	#DIV/0!	#DIV/0!	#DIV/0!	#DIV/0!	#DIV/0!	#DIV/0!	#DIV/0!	#DIV/0!	#DIV/0!	#DIV/0!	#DIV/0!	0.939151	0.962086	0.969656	0.960332	1	0.958433	0.994691	0.99336	0.996643
FLP1	LFQ intensity FLP1_2021-235-10_3	#DIV/0!	#DIV/0!	#DIV/0!	#DIV/0!	#DIV/0!	#DIV/0!	#DIV/0!	#DIV/0!	#DIV/0!	#DIV/0!	#DIV/0!	#DIV/0!	0.988496	0.995518	0.993402	0.996751	0.958433	1	0.925553	0.926085	0.939453
FLP1	LFQ intensity FLP1_2021-235-16_1	#DIV/0!	#DIV/0!	#DIV/0!	#DIV/0!	#DIV/0!	#DIV/0!	#DIV/0!	#DIV/0!	#DIV/0!	#DIV/0!	#DIV/0!	#DIV/0!	0.905953	0.933661	0.945141	0.92739	0.994691	0.925553	1	0.999218	0.998594
FLP1	LFQ intensity FLP1_2021-235-16_2	#DIV/0!	#DIV/0!	#DIV/0!	#DIV/0!	#DIV/0!	#DIV/0!	#DIV/0!	#DIV/0!	#DIV/0!	#DIV/0!	#DIV/0!	#DIV/0!	0.906564	0.934739	0.946873	0.925258	0.99336	0.926085	0.999218	1	0.998984
FLP1	LFQ intensity FLP1_2021-235-16_3	#DIV/0!	#DIV/0!	#DIV/0!	#DIV/0!	#DIV/0!	#DIV/0!	#DIV/0!	#DIV/0!	#DIV/0!	#DIV/0!	#DIV/0!	#DIV/0!	0.920295	0.947716	0.957845	0.938794	0.996643	0.939453	0.998594	0.998984	1
